# Supplementary material for: Identifying Antimicrobial Agents from Chlorella sorokiniana: A Biotechnological Approach Utilizing Eco-Friendly Extraction and Characterization Methods
Source: BioTech (Basel). 2025 Mar 18;14(1):22. doi: 10.3390/biotech14010022 (PMC11939975; doi:10.3390/biotech14010022)
Supplement: Supplementary file 1 [file biotech-14-00022-s001.zip]

Archive with 1 entries (1 files):
- biotech-3484072-supplementary.pdf
